# Supplementary material for: Why Does Child Mortality Decrease With Age? Modeling the Age-Associated Decrease in Mortality Rate Using WHO Metadata From 14 European Countries
Source: Front Pediatr. 2020 Oct 27;8:527811. doi: 10.3389/fped.2020.527811 (PMC7653179; doi:10.3389/fped.2020.527811)
Supplement: Supplementary file 1 [file Data_Sheet_1.csv]

			Living Li
			The first age categories contains the same Li (the four mortality rates during the first year of life have the same denominator)
i		Age Category	France	Germany	Italy	Spain	UK		Czech Republic	Austria	Hungary	Poland	Slovakia		Sweden	Norway	Denmark	Finland
1		Living at age 0 day	11332717	12797793	6587691	7591779	11196762		2239734	1177397	1934850	6439722	1060241		1958547	1187766	1032447	1169198
2		Living at age 1-6 days	11332717	12797793	6587691	7591779	11196762		2239734	1177397	1934850	6439722	1060241		1958547	1187766	1032447	1169198
3		Living at age 7-27 days	11332717	12797793	6587691	7591779	11196762		2239734	1177397	1934850	6439722	1060241		1958547	1187766	1032447	1169198
4		Living at age 28-364 days	11332717	12797793	6587691	7591779	11196762		2239734	1177397	1934850	6439722	1060241		1958547	1187766	1032447	1169198
5		Living at age 1 year	11342168	12948072	6622164	7585043	11133000		2262023	1180521	1961341	6461980	1069063		1952623	1194217	1046823	1177831
6		Living at age 2 years	11337876	13055568	6640779	7566432	11079750		2284945	1185749	1989493	6496823	1083578		1957288	1200917	1058884	1187453
7		Living at age 3 years	11367237	13165952	6653995	7530791	11021098		2309037	1193182	2018942	6538301	1099509		1968212	1208303	1068064	1197191
8		Living at age 4 years	11378232	13317165	6648413	7477372	10961754		2330232	1203978	2051199	6603059	1115514		1984758	1216255	1074656	1206080
9		Living at age 5-9 years	56738613	69514811	33071614	36724398	54508082		11875534	6259142	10722915	34459790	5870546		10186215	6105769	5335506	6110060
10		Living at age 10-14 years	57389942	75176441	33716795	36662834	56201921		12668698	6771019	11512307	39043137	6653700		10521571	6030961	5091493	6266077
11		Living at age 15-19 years	58570534	79302292	34740493	40051999	58332721		14570430	7292144	12668666	46138814	7542120		10808803	5945404	4939574	6491547
12		Living at age 20-24 years	57950150	84182878	37392527	48690594	60521818		16671905	7821090	14097535	51265203	8188644		10982988	6011138	5221200	6576927
13		Living at age 25-29 years	58278012	88758416	43066744	57706298	61325345		17274459	8064427	14593454	52664356	8185630		11137740	6347142	5809689	6577375
14		Living at age 30-34 years	61400192	98403337	50721652	62829833	63499984		17321576	8604250	14651047	49466208	8011008		11530246	6694333	6321693	6792167
15		Living at age 35-39 years	64440490	108674767	56132219	62804708	66286138		16796940	9460926	14300533	45662255	7748338		11894684	6844136	6377071	7000751
16		Living at age 40-44 years	65415097	115455620	56617265	58858729	67727310		16153104	10248250	14029574	45353956	7536813		11929191	6825363	6256567	7318662
17		Living at age 45-49 years	64341692	113438147	52779296	53427935	64217237		16253078	10028933	14053944	47541206	7413207		11733858	6543422	6066982	7749286
18		Living at age 50-54 years	62811691	101299037	47693475	47849575	59618449		15965031	8954631	13840692	47918173	6872945		11572373	6197120	5963178	7739479
19		Living at age 55-59 years	56782929	93131789	44983132	42303239	55681321		14856887	7790470	13249523	41763380	5988430		11231633	5557221	5464571	7152872
20		Living at age 60-64 years	48517753	89536295	42135967	37608435	50467449		13081611	7159311	11631951	33770923	4906340		10311877	4772689	4695047	6314899
21		Living at age 65-69 years	40661704	81154208	38864905	34972484	43793174		11025919	6323259	10038500	27057463	4021278		9041243	4029197	3781927	5305139
22		Living at age 70-74 years	36720860	72889588	35525268	31370719	36336475		8950082	5424433	8526348	23086330	3357046		7458524	3339311	3181808	4320551
23		Living at age 75-79 years	32738821	55834209	29667546	26857795	29972009		6540752	4320771	6518062	18602176	2513621		6154016	2870456	2581561	3439480
24		Living at age 80-84 years	23425326	35877477	21787524	19204751	21916351		4294979	3263961	4049314	11692710	1516892		4734906	2200876	1860688	2409506
25		Living at age 85-89 years	13407814	20406121	11616613	10611477	12580609		2105389	1827547	2015892	5678342	741517		2912810	1318535	1066085	1328893
26		Living at age 90-94 years	5641614	7747791	4650508	4056450	5158738		634086	751327	654971	1987598	249630		1136271	528142	417664	487950
			Deaths Di
	Chapter I:				(A00-B99)
	Certain infectious and parasitic diseases
i	Label used in the WHO Database	Age Category	France: 2000-2014	Germany: 1998-2015	Italy: 2003-2014	Spain: 1999-2015	UK: 2001-2015		Czech Republic: 1994-2015	Austria: 2002-2016	Hungary: 1996-2015	Poland: 1999-2015	Slovakia: 1996-2014		Sweden: 1997-2015	Norway: 1996-2015	Denmark: 1994-2009	Finland: 1996-2015
1	IM_Deaths1	Infant deaths at age 0 day	12	8	2	0	1		1	1	0	20	1		0	0	0	0
2	IM_Deaths2	Infant deaths at age 1-6 days	34	31	2	8	4		2	2	5	55	4		7	0	1	1
3	IM_Deaths3	Infant deaths at age 7-27 days	105	91	2	23	29		13	6	11	193	4		25	1	5	10
4	IM_Deaths4	Infant deaths at age 28-364 days	625	412	341	394	1016		94	33	117	643	97		85	38	33	43
5	Deaths3	Deaths at age 1 year	270	279	81	193	403		33	29	57	176	20		29	27	29	16
6	Deaths4	Deaths at age 2 years	121	149	51	98	197		28	18	20	97	16		19	20	15	10
7	Deaths5	Deaths at age 3 years	74	95	38	80	124		9	10	22	62	5		10	11	3	11
8	Deaths6	Deaths at age 4 years	51	63	25	55	85		7	3	12	38	9		4	5	7	11
9	Deaths7	Deaths at age 5-9 years	155	168	80	152	252		21	19	25	146	11		25	19	13	17
10	Deaths8	Deaths at age 10-14 years	132	196	72	127	184		26	15	27	111	11		21	15	14	11
11	Deaths9	Deaths at age 15-19 years	256	396	126	244	327		58	36	57	150	14		45	23	28	32
12	Deaths10	Deaths at age 20-24 years	305	426	190	350	359		48	38	57	316	12		26	30	21	28
13	Deaths11	Deaths at age 25-29 years	508	763	405	1048	558		80	67	79	675	28		46	25	82	29
14	Deaths12	Deaths at age 30-34 years	1164	1479	871	3039	968		110	125	153	952	35		87	46	154	78
15	Deaths13	Deaths at age 35-39 years	2618	2721	2021	5646	1450		160	204	310	1238	50		129	93	215	79
16	Deaths14	Deaths at age 40-44 years	3893	3996	3750	6816	1909		249	305	524	1937	82		211	146	238	118
17	Deaths15	Deaths at age 45-49 years	4442	5165	4273	5873	2295		398	429	777	2741	145		327	172	277	177
18	Deaths16	Deaths at age 50-54 years	4862	6372	3798	4558	2622		533	469	1017	3499	161		454	269	329	233
19	Deaths17	Deaths at age 55-59 years	5560	8279	3883	3885	3231		824	516	1134	3632	261		717	337	320	298
20	Deaths18	Deaths at age 60-64 years	6489	11630	5132	4676	4185		1182	563	1206	3585	299		966	387	400	367
21	Deaths19	Deaths at age 65-69 years	8180	16999	7724	6681	5570		1547	702	1132	3741	351		1385	629	457	498
22	Deaths20	Deaths at age 70-74 years	12307	26223	11667	10189	8061		1907	897	1398	4285	377		2012	945	750	773
23	Deaths21	Deaths at age 75-79 years	20092	35873	16976	15125	12492		2281	1266	1598	4764	467		3549	1766	1059	1047
24	Deaths22	Deaths at age 80-84 years	27148	40154	20741	18037	17026		2946	1594	1474	4123	463		5766	2911	1379	1398
25	Deaths23	Deaths at age 85-89 years	28757	36232	17855	16760	18147		2409	1431	1078	2492	304		7000	3498	1326	1236
26	Deaths24	Deaths at age 90-94 years	20184	20349	9615	9724	12019		863	806	456	858	83		4939	2425	905	703
27	Deaths25	Deaths at age 95 years and above	9037	6679	3227	3527	4489		176	226	81	198	10		1712	889	335	243
28	Deaths26	Deaths at age unspecified	0	0	1	0	0		0	0	0	0	0		0	0	0	0
	Chapter II:				(C00-D48)
	Neoplasms
i	Label used in the WHO Database	Age Category	France: 2000-2014	Germany: 1998-2015	Italy: 2003-2014	Spain: 1999-2015	UK: 2001-2015		Czech Republic: 1994-2015	Austria: 2002-2016	Hungary: 1996-2015	Poland: 1999-2015	Slovakia: 1996-2014		Sweden: 1997-2015	Norway: 1996-2015	Denmark: 1994-2009	Finland: 1996-2015
1	IM_Deaths1	Infant deaths at age 0 day	39	62	17	10	15		6	6	11	28	2		14	4	3	16
2	IM_Deaths2	Infant deaths at age 1-6 days	44	47	11	29	22		7	1	4	31	2		7	4	5	5
3	IM_Deaths3	Infant deaths at age 7-27 days	29	51	16	31	24		9	2	13	28	7		10	3	2	4
4	IM_Deaths4	Infant deaths at age 28-364 days	254	266	153	207	249		69	22	91	191	37		42	17	25	26
5	Deaths3	Deaths at age 1 year	300	345	166	248	309		87	28	82	261	34		64	39	31	37
6	Deaths4	Deaths at age 2 years	339	317	203	208	312		97	24	93	236	29		51	30	32	31
7	Deaths5	Deaths at age 3 years	338	356	220	254	327		93	19	99	264	34		65	34	24	32
8	Deaths6	Deaths at age 4 years	360	344	261	254	331		72	20	95	267	20		76	30	28	33
9	Deaths7	Deaths at age 5-9 years	1598	1661	1097	1311	1423		388	159	413	1089	143		268	173	130	188
10	Deaths8	Deaths at age 10-14 years	1422	1747	1136	1200	1468		394	160	393	1159	136		261	135	107	164
11	Deaths9	Deaths at age 15-19 years	2141	2517	1602	1730	2174		609	222	615	1990	242		374	209	138	205
12	Deaths10	Deaths at age 20-24 years	2864	3349	2075	2482	2838		949	356	940	2850	331		447	243	191	294
13	Deaths11	Deaths at age 25-29 years	4269	5142	3141	3729	4363		1287	488	1489	4144	481		669	379	322	419
14	Deaths12	Deaths at age 30-34 years	7380	10291	5853	6786	7963		2273	819	2594	6283	842		1155	729	585	710
15	Deaths13	Deaths at age 35-39 years	15522	22042	11746	13671	14566		4197	1790	5478	11502	1516		2135	1424	1169	1222
16	Deaths14	Deaths at age 40-44 years	33583	47639	22780	27129	27773		8925	3731	13631	25507	3163		3906	2505	2281	2529
17	Deaths15	Deaths at age 45-49 years	70528	94914	41312	50415	49433		18964	7503	29702	57179	6562		7279	4735	4623	4997
18	Deaths16	Deaths at age 50-54 years	125864	158374	68330	81532	85099		35271	13002	50210	110224	11138		13764	8352	8462	9313
19	Deaths17	Deaths at age 55-59 years	177586	245089	109250	114632	140742		54873	19980	70259	160587	15981		23079	12853	13591	14759
20	Deaths18	Deaths at age 60-64 years	213361	362193	164074	148734	208902		75471	28582	82284	198496	20127		34636	18265	19155	21375
21	Deaths19	Deaths at age 65-69 years	246205	478117	229185	195118	279658		90749	35757	91624	222002	22629		48024	23717	23537	27874
22	Deaths20	Deaths at age 70-74 years	299772	592042	302054	243131	344547		99324	42376	98191	247357	24078		59479	28853	28270	33446
23	Deaths21	Deaths at age 75-79 years	356827	612982	360842	288841	400680		92543	46523	93186	244459	22419		71293	35582	30523	36889
24	Deaths22	Deaths at age 80-84 years	351162	524942	362282	276337	393673		74846	48044	70311	177753	16163		73798	36362	27671	33748
25	Deaths23	Deaths at age 85-89 years	260453	375428	242571	193745	284899		43254	34637	40333	91424	9952		57237	27175	18142	23062
26	Deaths24	Deaths at age 90-94 years	133490	166306	109016	85661	134196		13025	16005	13571	28809	1987		25381	12558	7453	9669
27	Deaths25	Deaths at age 95 years and above	41886	41375	30382	22660	36065		2077	3774	2432	5510	338		5725	3005	1750	2075
28	Deaths26	Deaths at age unspecified	0	0	6	0	0		0	0	1	0	0		0	0	0	0
	Chapter III:				(D50-D89)
	Diseases of the blood and blood-forming organs and certain disorders involving the immune mechanism
i	Label used in the WHO Database	Age Category	France: 2000-2014	Germany: 1998-2015	Italy: 2003-2014	Spain: 1999-2015	UK: 2001-2015		Czech Republic: 1994-2015	Austria: 2002-2016	Hungary: 1996-2015	Poland: 1999-2015	Slovakia: 1996-2014		Sweden: 1997-2015	Norway: 1996-2015	Denmark: 1994-2009	Finland: 1996-2015
1	IM_Deaths1	Infant deaths at age 0 day	7	8	16	1	9		2	1	0	1	0		2	1	1	0
2	IM_Deaths2	Infant deaths at age 1-6 days	10	15	43	16	22		1	3	1	4	0		3	1	0	1
3	IM_Deaths3	Infant deaths at age 7-27 days	25	17	25	8	36		3	2	2	8	1		2	1	0	0
4	IM_Deaths4	Infant deaths at age 28-364 days	173	125	101	108	158		30	19	36	79	13		23	14	10	5
5	Deaths3	Deaths at age 1 year	133	81	34	62	73		8	7	18	33	0		7	7	4	2
6	Deaths4	Deaths at age 2 years	81	36	28	37	43		5	3	11	16	4		6	1	2	2
7	Deaths5	Deaths at age 3 years	58	33	13	18	24		4	4	7	11	0		0	4	3	1
8	Deaths6	Deaths at age 4 years	48	22	17	17	25		4	4	5	11	2		0	2	0	0
9	Deaths7	Deaths at age 5-9 years	123	87	75	91	94		14	7	10	56	3		16	11	5	5
10	Deaths8	Deaths at age 10-14 years	123	67	72	89	99		10	4	15	65	4		18	5	3	5
11	Deaths9	Deaths at age 15-19 years	134	107	101	90	102		17	16	37	77	9		19	6	8	9
12	Deaths10	Deaths at age 20-24 years	141	143	107	106	143		20	8	38	79	9		10	10	13	7
13	Deaths11	Deaths at age 25-29 years	148	140	145	115	156		34	11	33	103	8		9	18	6	7
14	Deaths12	Deaths at age 30-34 years	188	173	195	182	218		37	9	44	95	9		22	10	16	7
15	Deaths13	Deaths at age 35-39 years	253	270	262	220	263		62	19	45	126	8		32	16	13	17
16	Deaths14	Deaths at age 40-44 years	381	387	319	274	388		37	31	86	155	17		27	30	24	24
17	Deaths15	Deaths at age 45-49 years	558	580	383	321	405		81	32	112	262	25		39	34	31	28
18	Deaths16	Deaths at age 50-54 years	740	779	444	398	591		121	52	147	372	34		69	43	44	37
19	Deaths17	Deaths at age 55-59 years	932	975	632	507	739		122	74	216	425	38		105	58	69	45
20	Deaths18	Deaths at age 60-64 years	1188	1794	963	715	933		219	124	242	528	66		153	75	79	74
21	Deaths19	Deaths at age 65-69 years	1454	2588	1453	1117	1230		266	145	319	702	83		212	97	107	96
22	Deaths20	Deaths at age 70-74 years	2272	4107	2351	1612	1525		350	242	407	1038	69		294	154	178	103
23	Deaths21	Deaths at age 75-79 years	3759	5794	3846	2882	2019		373	283	534	1181	93		470	256	267	161
24	Deaths22	Deaths at age 80-84 years	5243	6896	6028	4158	2501		434	403	548	1113	100		850	402	428	205
25	Deaths23	Deaths at age 85-89 years	6063	6792	6843	4978	2547		338	459	473	664	56		1141	534	561	172
26	Deaths24	Deaths at age 90-94 years	5269	4260	5229	3905	2095		146	307	161	274	18		1123	444	468	111
27	Deaths25	Deaths at age 95 years and above	2994	1646	2634	1911	1038		19	95	60	57	2		563	207	182	43
28	Deaths26	Deaths at age unspecified	0	0	0	0	0		0	0	0	0	0		0	0	0	0
	Chapter IV:				(E00-E90)
	Endocrine, nutritional and metabolic diseases
i	Label used in the WHO Database	Age Category	France: 2000-2014	Germany: 1998-2015	Italy: 2003-2014	Spain: 1999-2015	UK: 2001-2015		Czech Republic: 1994-2015	Austria: 2002-2016	Hungary: 1996-2015	Poland: 1999-2015	Slovakia: 1996-2014		Sweden: 1997-2015	Norway: 1996-2015	Denmark: 1994-2009	Finland: 1996-2015
1	IM_Deaths1	Infant deaths at age 0 day	20	15	12	4	20		0	1	0	1	0		2	6	0	1
2	IM_Deaths2	Infant deaths at age 1-6 days	194	80	51	94	217		5	15	4	20	2		32	23	20	27
3	IM_Deaths3	Infant deaths at age 7-27 days	235	93	41	124	184		11	8	14	37	8		19	9	13	15
4	IM_Deaths4	Infant deaths at age 28-364 days	495	352	216	292	419		70	37	105	143	25		71	37	38	35
5	Deaths3	Deaths at age 1 year	223	166	111	126	237		29	22	57	68	8		44	16	23	24
6	Deaths4	Deaths at age 2 years	133	99	77	70	132		14	14	18	55	4		24	7	9	13
7	Deaths5	Deaths at age 3 years	104	96	49	51	93		11	14	17	30	6		23	10	11	6
8	Deaths6	Deaths at age 4 years	53	62	33	34	62		9	12	11	25	7		15	8	5	8
9	Deaths7	Deaths at age 5-9 years	272	281	118	157	316		45	39	62	154	11		42	35	18	56
10	Deaths8	Deaths at age 10-14 years	301	355	146	165	341		40	42	79	176	8		53	23	15	62
11	Deaths9	Deaths at age 15-19 years	372	425	195	157	578		53	54	77	194	17		50	41	23	42
12	Deaths10	Deaths at age 20-24 years	475	592	268	235	888		97	81	84	194	20		76	68	33	92
13	Deaths11	Deaths at age 25-29 years	527	787	311	319	903		97	81	121	293	24		119	106	75	109
14	Deaths12	Deaths at age 30-34 years	638	1088	446	426	1072		117	157	198	499	46		132	118	101	136
15	Deaths13	Deaths at age 35-39 years	1091	1927	798	613	1466		185	281	346	837	78		231	148	156	203
16	Deaths14	Deaths at age 40-44 years	1912	3706	1489	1025	1918		332	507	672	1385	139		328	245	287	305
17	Deaths15	Deaths at age 45-49 years	3457	6266	2604	1609	2580		610	948	1155	2624	233		558	316	435	469
18	Deaths16	Deaths at age 50-54 years	5626	8887	4366	2681	3338		1068	1637	1914	4303	396		890	458	660	583
19	Deaths17	Deaths at age 55-59 years	8381	13481	7397	4250	4485		1860	2462	3145	6371	619		1311	617	1011	649
20	Deaths18	Deaths at age 60-64 years	11187	20991	11930	6474	6126		3235	3747	4714	8889	992		2063	798	1353	812
21	Deaths19	Deaths at age 65-69 years	15623	32491	18983	11360	9049		4693	5006	6597	11993	1310		2913	1142	1701	1096
22	Deaths20	Deaths at age 70-74 years	24192	50784	30617	19798	13194		6316	6518	9184	16530	1820		4251	1525	2114	1470
23	Deaths21	Deaths at age 75-79 years	38792	70362	46681	32616	17837		7643	8754	10587	20739	1954		6052	2398	2735	1831
24	Deaths22	Deaths at age 80-84 years	51800	86158	62316	43590	22080		8401	11645	9320	19347	1580		8199	3471	3196	1953
25	Deaths23	Deaths at age 85-89 years	55622	87919	59007	43298	20831		6456	10384	5581	12462	1073		8659	3790	3144	1621
26	Deaths24	Deaths at age 90-94 years	44460	55318	37469	27812	14037		2645	5894	1911	4468	232		5510	2759	2112	800
27	Deaths25	Deaths at age 95 years and above	24959	19233	15452	10250	5918		535	1622	369	875	36		2104	1063	840	210
28	Deaths26	Deaths at age unspecified	0	0	5	0	0		0	0	0	0	0		0	0	0	0
	Chapter V:				(F00-F99)
	Mental and behavioural disorders
i	Label used in the WHO Database	Age Category	France: 2000-2014	Germany: 1998-2015	Italy: 2003-2014	Spain: 1999-2015	UK: 2001-2015		Czech Republic: 1994-2015	Austria: 2002-2016	Hungary: 1996-2015	Poland: 1999-2015	Slovakia: 1996-2014		Sweden: 1997-2015	Norway: 1996-2015	Denmark: 1994-2009	Finland: 1996-2015
1	IM_Deaths1	Infant deaths at age 0 day	1	1	0	0	0		0	0	0	0	0		0	0	0	0
2	IM_Deaths2	Infant deaths at age 1-6 days	0	3	0	0	0		0	1	0	0	0		0	0	0	0
3	IM_Deaths3	Infant deaths at age 7-27 days	0	0	0	0	0		0	0	0	0	0		0	0	0	0
4	IM_Deaths4	Infant deaths at age 28-364 days	0	4	2	0	1		0	0	0	0	0		1	0	0	0
5	Deaths3	Deaths at age 1 year	5	6	4	0	8		0	1	2	0	0		1	0	0	0
6	Deaths4	Deaths at age 2 years	1	6	4	0	1		0	0	6	0	0		1	1	0	0
7	Deaths5	Deaths at age 3 years	4	3	1	1	2		0	0	4	0	0		2	0	0	1
8	Deaths6	Deaths at age 4 years	5	4	0	2	4		1	0	6	0	0		0	3	0	0
9	Deaths7	Deaths at age 5-9 years	16	20	12	4	17		4	2	18	3	0		4	1	5	5
10	Deaths8	Deaths at age 10-14 years	31	25	11	17	58		3	13	23	5	1		8	8	4	6
11	Deaths9	Deaths at age 15-19 years	135	413	61	35	494		10	273	55	15	12		18	52	4	31
12	Deaths10	Deaths at age 20-24 years	445	1631	229	114	1495		30	479	77	90	16		96	224	9	100
13	Deaths11	Deaths at age 25-29 years	860	2554	433	212	2367		41	481	142	320	13		129	393	39	132
14	Deaths12	Deaths at age 30-34 years	1516	3753	693	383	2902		83	431	273	828	10		166	461	92	174
15	Deaths13	Deaths at age 35-39 years	2916	5759	930	547	3070		139	478	599	1574	19		265	476	234	304
16	Deaths14	Deaths at age 40-44 years	5139	8991	1030	753	2895		253	565	1122	2846	34		416	464	587	465
17	Deaths15	Deaths at age 45-49 years	7680	12388	954	905	2727		338	762	1600	4490	35		679	563	938	705
18	Deaths16	Deaths at age 50-54 years	9550	13633	1004	1071	2547		491	904	1896	5293	73		1094	629	1330	830
19	Deaths17	Deaths at age 55-59 years	9701	13960	1130	1309	2694		544	985	2068	4619	86		1274	725	1432	825
20	Deaths18	Deaths at age 60-64 years	8704	14288	1586	1958	3311		507	1022	2111	3485	102		1417	730	1457	853
21	Deaths19	Deaths at age 65-69 years	8293	13626	2443	3544	5391		494	1064	2160	2557	105		1689	866	1194	1129
22	Deaths20	Deaths at age 70-74 years	11362	16035	5237	8303	12584		473	1059	2958	1446	148		2980	1227	1218	2028
23	Deaths21	Deaths at age 75-79 years	21770	24000	13073	21516	33923		702	1018	4648	994	257		7310	2581	1981	4561
24	Deaths22	Deaths at age 80-84 years	40085	41399	29527	45832	74863		1253	1462	6642	701	621		16551	5245	3662	9182
25	Deaths23	Deaths at age 85-89 years	59068	59289	42841	67810	112728		1591	2005	6829	478	677		26334	7987	5034	13788
26	Deaths24	Deaths at age 90-94 years	56557	45861	35736	57629	101787		954	1698	3488	221	431		22386	7253	4114	12301
27	Deaths25	Deaths at age 95 years and above	32352	21505	18590	27411	46211		177	703	1038	72	71		8505	3063	1674	5927
28	Deaths26	Deaths at age unspecified	0	0	4	0	1		0	0	0	0	0		0	0	0	0
	Chapter VI:				(G00-G99)
	Diseases of the nervous system
i	Label used in the WHO Database	Age Category	France: 2000-2014	Germany: 1998-2015	Italy: 2003-2014	Spain: 1999-2015	UK: 2001-2015		Czech Republic: 1994-2015	Austria: 2002-2016	Hungary: 1996-2015	Poland: 1999-2015	Slovakia: 1996-2014		Sweden: 1997-2015	Norway: 1996-2015	Denmark: 1994-2009	Finland: 1996-2015
1	IM_Deaths1	Infant deaths at age 0 day	25	16	4	3	21		0	4	0	0	1		3	0	5	0
2	IM_Deaths2	Infant deaths at age 1-6 days	78	24	6	33	65		10	7	7	8	6		4	6	8	1
3	IM_Deaths3	Infant deaths at age 7-27 days	297	79	34	103	177		23	10	37	23	14		26	7	17	6
4	IM_Deaths4	Infant deaths at age 28-364 days	1210	889	470	766	1206		229	101	255	331	143		141	88	56	74
5	Deaths3	Deaths at age 1 year	325	428	165	307	477		135	46	167	194	56		53	48	32	25
6	Deaths4	Deaths at age 2 years	196	214	89	159	281		83	14	63	135	37		27	13	17	20
7	Deaths5	Deaths at age 3 years	144	196	93	118	211		63	11	63	123	30		20	13	15	10
8	Deaths6	Deaths at age 4 years	94	164	83	109	162		49	18	49	96	27		19	22	6	14
9	Deaths7	Deaths at age 5-9 years	484	665	257	415	715		237	60	186	487	135		77	72	33	46
10	Deaths8	Deaths at age 10-14 years	539	790	331	590	837		306	66	211	659	149		116	72	40	60
11	Deaths9	Deaths at age 15-19 years	1026	1283	542	894	1669		418	147	367	1072	163		167	139	65	98
12	Deaths10	Deaths at age 20-24 years	1229	1570	591	916	1756		456	138	333	1037	169		203	145	88	126
13	Deaths11	Deaths at age 25-29 years	1274	1536	656	925	1679		409	153	365	994	164		204	134	94	140
14	Deaths12	Deaths at age 30-34 years	1649	1930	861	1176	2002		484	148	400	1175	193		223	145	105	152
15	Deaths13	Deaths at age 35-39 years	2523	3055	1187	1479	2787		676	204	631	1551	283		316	225	187	239
16	Deaths14	Deaths at age 40-44 years	3578	4902	1699	2098	3930		976	324	916	2559	378		466	305	243	377
17	Deaths15	Deaths at age 45-49 years	5049	7137	2424	2729	5410		1273	507	1279	3815	475		628	448	390	647
18	Deaths16	Deaths at age 50-54 years	6900	8877	3192	3522	6745		1645	662	1740	4809	549		979	708	528	938
19	Deaths17	Deaths at age 55-59 years	8791	11424	4705	4869	8856		2046	862	2055	5154	625		1436	894	727	1377
20	Deaths18	Deaths at age 60-64 years	11486	16133	7560	6995	12393		2471	1256	2468	5524	602		2194	1222	903	2023
21	Deaths19	Deaths at age 65-69 years	15762	23845	12592	11708	17358		3139	1962	2928	6425	618		3278	1710	1110	3190
22	Deaths20	Deaths at age 70-74 years	27897	38174	22625	21321	26375		4378	2940	3897	9199	800		5117	2735	1593	5644
23	Deaths21	Deaths at age 75-79 years	55465	55834	40915	42795	43326		5607	5082	4954	12708	1065		8244	4177	2324	10305
24	Deaths22	Deaths at age 80-84 years	89202	64873	59828	67450	61293		6045	7906	4995	12360	1172		11821	5317	2977	16085
25	Deaths23	Deaths at age 85-89 years	99984	56128	55680	69239	60813		4544	7775	3545	7399	876		11882	5219	2502	18437
26	Deaths24	Deaths at age 90-94 years	65518	27809	29839	38169	38264		1664	4723	1513	2270	250		6581	2931	1240	11772
27	Deaths25	Deaths at age 95 years and above	26247	7545	10365	11538	12523		257	1334	426	418	30		1665	805	283	3644
28	Deaths26	Deaths at age unspecified	0	0	2	0	0		0	0	0	0	0		0	0	0	0
	Two Chapters VII+VIII: Diseases of the eye and adnexa (H00-H59)+Chapter VIII: Diseases of the ear and mastoid process (H60-H95)
i	Label used in the WHO Database	Age Category	France: 2000-2014	Germany: 1998-2015	Italy: 2003-2014	Spain: 1999-2015	UK: 2001-2015		Czech Republic: 1994-2015	Austria: 2002-2016	Hungary: 1996-2015	Poland: 1999-2015	Slovakia: 1996-2014		Sweden: 1997-2015	Norway: 1996-2015	Denmark: 1994-2009	Finland: 1996-2015
1	IM_Deaths1	Infant deaths at age 0 day	0	0	0	0	0		0	0	0	0	0		0	0	0	0
2	IM_Deaths2	Infant deaths at age 1-6 days	0	0	0	0	0		0	0	0	0	0		0	0	0	0
3	IM_Deaths3	Infant deaths at age 7-27 days	0	0	0	0	0		1	0	2	1	1		0	0	0	0
4	IM_Deaths4	Infant deaths at age 28-364 days	5	25	1	3	9		6	0	35	11	6		2	0	4	0
5	Deaths3	Deaths at age 1 year	3	7	1	1	1		0	2	3	0	1		0	0	1	1
6	Deaths4	Deaths at age 2 years	1	0	2	0	1		0	0	2	0	0		1	1	2	0
7	Deaths5	Deaths at age 3 years	0	0	0	0	3		1	0	0	0	1		0	0	0	0
8	Deaths6	Deaths at age 4 years	3	0	1	0	0		0	0	0	0	0		0	0	0	0
9	Deaths7	Deaths at age 5-9 years	1	1	3	0	1		0	0	3	0	0		1	0	0	0
10	Deaths8	Deaths at age 10-14 years	1	2	1	1	6		0	1	2	0	0		2	1	0	0
11	Deaths9	Deaths at age 15-19 years	1	0	3	1	8		0	0	0	0	0		0	0	0	1
12	Deaths10	Deaths at age 20-24 years	4	3	2	1	7		0	1	2	1	1		1	1	0	0
13	Deaths11	Deaths at age 25-29 years	8	3	2	2	18		1	2	5	1	0		0	0	0	0
14	Deaths12	Deaths at age 30-34 years	5	4	6	3	15		0	1	0	3	0		2	2	2	0
15	Deaths13	Deaths at age 35-39 years	11	6	14	9	21		0	0	5	2	0		0	3	1	2
16	Deaths14	Deaths at age 40-44 years	13	10	6	6	20		0	1	2	1	1		5	1	1	0
17	Deaths15	Deaths at age 45-49 years	10	14	16	4	18		0	0	6	1	0		2	2	0	1
18	Deaths16	Deaths at age 50-54 years	20	13	19	9	24		1	3	6	3	2		2	1	3	2
19	Deaths17	Deaths at age 55-59 years	18	23	22	10	19		2	1	10	6	2		5	1	0	0
20	Deaths18	Deaths at age 60-64 years	17	16	28	7	31		2	0	10	1	0		4	2	1	1
21	Deaths19	Deaths at age 65-69 years	35	21	46	11	33		4	1	9	2	0		4	3	2	3
22	Deaths20	Deaths at age 70-74 years	25	24	54	18	45		2	3	14	0	0		2	4	4	0
23	Deaths21	Deaths at age 75-79 years	57	39	74	24	50		2	1	9	1	1		6	3	1	0
24	Deaths22	Deaths at age 80-84 years	59	36	104	34	71		3	5	16	3	1		8	6	5	2
25	Deaths23	Deaths at age 85-89 years	94	43	118	48	80		5	3	9	3	0		14	9	4	3
26	Deaths24	Deaths at age 90-94 years	78	22	132	29	72		0	1	1	0	0		16	4	3	2
27	Deaths25	Deaths at age 95 years and above	73	10	105	17	61		0	1	0	0	0		6	5	1	2
28	Deaths26	Deaths at age unspecified	0	0	0	0	0		0	0	0	0	0		0	0	0	0
	Chapter IX:				(I00-I99)
	Diseases of the circulatory system
i	Label used in the WHO Database	Age Category	France: 2000-2014	Germany: 1998-2015	Italy: 2003-2014	Spain: 1999-2015	UK: 2001-2015		Czech Republic: 1994-2015	Austria: 2002-2016	Hungary: 1996-2015	Poland: 1999-2015	Slovakia: 1996-2014		Sweden: 1997-2015	Norway: 1996-2015	Denmark: 1994-2009	Finland: 1996-2015
1	IM_Deaths1	Infant deaths at age 0 day	35	50	10	0	14		8	1	1	20	2		3	5	0	4
2	IM_Deaths2	Infant deaths at age 1-6 days	88	89	34	16	67		14	5	1	45	12		5	10	3	2
3	IM_Deaths3	Infant deaths at age 7-27 days	105	105	39	37	80		17	7	8	46	6		10	10	5	10
4	IM_Deaths4	Infant deaths at age 28-364 days	545	349	534	222	678		84	15	34	310	52		54	24	15	29
5	Deaths3	Deaths at age 1 year	194	306	133	101	215		38	8	39	118	20		21	14	7	8
6	Deaths4	Deaths at age 2 years	88	177	80	63	117		11	7	14	52	11		10	6	3	8
7	Deaths5	Deaths at age 3 years	65	113	55	33	69		10	5	15	44	9		11	3	3	7
8	Deaths6	Deaths at age 4 years	59	110	28	37	51		8	4	18	34	8		6	3	2	6
9	Deaths7	Deaths at age 5-9 years	227	398	187	166	264		70	11	65	195	34		36	24	12	26
10	Deaths8	Deaths at age 10-14 years	346	584	299	298	383		91	31	108	358	50		71	30	23	47
11	Deaths9	Deaths at age 15-19 years	792	1474	551	641	1002		266	98	291	1039	112		153	65	44	88
12	Deaths10	Deaths at age 20-24 years	1207	2374	974	1194	1568		565	168	507	1982	211		235	107	82	193
13	Deaths11	Deaths at age 25-29 years	1836	3559	1583	2023	2596		825	220	944	3340	307		349	171	156	263
14	Deaths12	Deaths at age 30-34 years	3423	6706	3032	3803	5021		1534	418	2180	6207	561		504	353	307	486
15	Deaths13	Deaths at age 35-39 years	6963	14739	5768	7172	10052		3052	916	5360	12355	1343		984	671	600	1189
16	Deaths14	Deaths at age 40-44 years	14052	31743	10742	13028	19819		6730	1980	12810	26846	2893		2131	1308	1295	2457
17	Deaths15	Deaths at age 45-49 years	24321	58383	17971	21758	33753		14495	3877	24069	55674	5812		4321	2355	2247	5048
18	Deaths16	Deaths at age 50-54 years	37884	89553	28037	31988	52201		26522	5942	39349	97433	9589		8053	4222	3805	8822
19	Deaths17	Deaths at age 55-59 years	52450	135636	43570	44857	79534		43497	8815	58075	134983	15321		13886	6090	6166	13778
20	Deaths18	Deaths at age 60-64 years	68441	228711	67963	64348	120008		67773	14554	81357	175517	22076		22309	9263	10005	19909
21	Deaths19	Deaths at age 65-69 years	96610	366156	109160	103446	178116		102061	22356	114104	233006	31618		35016	14656	14837	28295
22	Deaths20	Deaths at age 70-74 years	160068	591503	189818	173492	273034		151471	36258	167091	339729	45753		54665	24333	22925	40337
23	Deaths21	Deaths at age 75-79 years	278515	891657	335188	286951	416845		200866	60739	224772	483310	60892		92597	41880	33745	59018
24	Deaths22	Deaths at age 80-84 years	410241	1170624	543836	413389	564648		250420	101118	252919	555048	67174		145113	64051	45995	78638
25	Deaths23	Deaths at age 85-89 years	479293	1346814	617127	456658	574142		231198	119788	219080	482328	68395		176123	72119	46467	82081
26	Deaths24	Deaths at age 90-94 years	384974	963559	485058	327128	387151		110354	90107	112138	257899	19807		128960	49484	31212	51939
27	Deaths25	Deaths at age 95 years and above	194784	392568	238699	141753	153040		29366	35887	32693	81037	5722		50114	18432	12038	18519
28	Deaths26	Deaths at age unspecified	0	0	35	0	2		0	0	28	0	0		0	0	0	0
	Chapter X:				(J00-J99)
	Diseases of the respiratory system
i	Label used in the WHO Database	Age Category	France: 2000-2014	Germany: 1998-2015	Italy: 2003-2014	Spain: 1999-2015	UK: 2001-2015		Czech Republic: 1994-2015	Austria: 2002-2016	Hungary: 1996-2015	Poland: 1999-2015	Slovakia: 1996-2014		Sweden: 1997-2015	Norway: 1996-2015	Denmark: 1994-2009	Finland: 1996-2015
1	IM_Deaths1	Infant deaths at age 0 day	10	20	7	0	1		3	1	1	11	2		0	1	1	0
2	IM_Deaths2	Infant deaths at age 1-6 days	11	19	5	7	1		6	0	11	31	7		0	1	1	1
3	IM_Deaths3	Infant deaths at age 7-27 days	32	30	9	44	10		27	0	42	85	57		3	3	2	4
4	IM_Deaths4	Infant deaths at age 28-364 days	331	333	355	409	1017		262	29	360	927	401		76	31	36	35
5	Deaths3	Deaths at age 1 year	139	247	82	130	398		85	16	88	189	99		30	24	22	22
6	Deaths4	Deaths at age 2 years	68	124	48	67	220		42	14	48	140	44		17	10	6	8
7	Deaths5	Deaths at age 3 years	64	91	30	47	146		22	8	25	79	34		12	7	4	8
8	Deaths6	Deaths at age 4 years	39	73	20	40	111		25	2	18	79	19		8	2	2	5
9	Deaths7	Deaths at age 5-9 years	106	235	88	127	448		101	16	53	296	86		23	16	6	19
10	Deaths8	Deaths at age 10-14 years	150	319	103	171	460		105	10	92	343	79		23	10	15	14
11	Deaths9	Deaths at age 15-19 years	285	500	202	399	573		188	26	163	589	110		42	17	16	31
12	Deaths10	Deaths at age 20-24 years	416	660	263	661	711		313	39	214	786	129		63	23	26	42
13	Deaths11	Deaths at age 25-29 years	503	757	432	1146	907		332	44	296	934	134		86	38	36	50
14	Deaths12	Deaths at age 30-34 years	718	1124	608	1723	1378		409	46	406	1208	178		126	35	51	76
15	Deaths13	Deaths at age 35-39 years	1190	2015	896	2430	2418		665	92	768	1891	344		168	80	98	138
16	Deaths14	Deaths at age 40-44 years	2042	3814	1328	3400	4182		1109	188	1630	3139	545		277	143	194	282
17	Deaths15	Deaths at age 45-49 years	3666	7115	1920	4617	6734		1923	409	2960	5469	849		499	272	392	485
18	Deaths16	Deaths at age 50-54 years	6425	12968	2963	6787	12095		3425	765	4990	9504	1288		997	677	791	860
19	Deaths17	Deaths at age 55-59 years	9818	23007	5243	10130	22107		5587	1532	7547	14536	1886		1887	1241	1616	1613
20	Deaths18	Deaths at age 60-64 years	14456	41899	9469	16827	40318		8175	2854	10170	20193	2451		3439	2371	2985	2466
21	Deaths19	Deaths at age 65-69 years	21244	70290	17786	31209	65429		11190	4700	12450	28348	3272		6082	4112	4971	4032
22	Deaths20	Deaths at age 70-74 years	36847	114763	34807	59096	106702		15324	6682	16351	42426	4806		9904	6915	8479	6494
23	Deaths21	Deaths at age 75-79 years	64693	158489	64649	105009	167574		18851	9457	19588	57282	6365		16386	11472	11788	9605
24	Deaths22	Deaths at age 80-84 years	94118	184419	103035	152027	230876		22110	13086	19405	59634	7156		23546	17218	13214	11443
25	Deaths23	Deaths at age 85-89 years	108589	178599	108171	166661	244059		18426	12479	14839	46536	6871		25934	18289	11630	10889
26	Deaths24	Deaths at age 90-94 years	90223	115242	80273	118517	186302		8579	8577	6835	23147	2045		18547	12889	7216	6711
27	Deaths25	Deaths at age 95 years and above	51495	45387	39893	52446	94525		2337	3310	1870	7365	544		7635	5866	2921	2525
28	Deaths26	Deaths at age unspecified	0	0	4	0	0		0	0	5	0	0		0	0	0	0
	Chapter XI:				(K00-K93)
	Diseases of the digestive system
i	Label used in the WHO Database	Age Category	France: 2000-2014	Germany: 1998-2015	Italy: 2003-2014	Spain: 1999-2015	UK: 2001-2015		Czech Republic: 1994-2015	Austria: 2002-2016	Hungary: 1996-2015	Poland: 1999-2015	Slovakia: 1996-2014		Sweden: 1997-2015	Norway: 1996-2015	Denmark: 1994-2009	Finland: 1996-2015
1	IM_Deaths1	Infant deaths at age 0 day	4	15	31	0	1		0	0	0	0	3		1	0	0	0
2	IM_Deaths2	Infant deaths at age 1-6 days	16	16	51	5	4		7	3	1	14	3		5	0	0	1
3	IM_Deaths3	Infant deaths at age 7-27 days	34	32	38	10	7		14	1	8	16	17		2	0	1	2
4	IM_Deaths4	Infant deaths at age 28-364 days	266	149	266	85	399		78	6	55	79	70		24	10	10	12
5	Deaths3	Deaths at age 1 year	57	78	58	47	99		29	4	28	44	13		9	3	5	0
6	Deaths4	Deaths at age 2 years	30	43	15	31	58		10	2	10	17	9		6	4	2	2
7	Deaths5	Deaths at age 3 years	26	30	19	17	46		6	5	5	15	4		2	1	2	3
8	Deaths6	Deaths at age 4 years	24	26	14	20	39		4	0	7	15	4		3	0	1	2
9	Deaths7	Deaths at age 5-9 years	64	106	47	49	138		18	4	26	40	10		14	5	2	6
10	Deaths8	Deaths at age 10-14 years	88	95	48	63	136		26	2	32	79	13		15	6	2	8
11	Deaths9	Deaths at age 15-19 years	136	192	73	136	247		75	9	80	186	22		20	8	14	13
12	Deaths10	Deaths at age 20-24 years	241	421	111	202	479		122	22	141	583	71		33	12	11	33
13	Deaths11	Deaths at age 25-29 years	451	1031	269	472	1247		340	66	439	1755	170		46	25	48	81
14	Deaths12	Deaths at age 30-34 years	1068	2990	693	1196	3355		814	210	1616	3707	440		79	46	117	266
15	Deaths13	Deaths at age 35-39 years	3050	8393	1826	2960	7036		1826	485	4283	6750	1003		203	132	392	620
16	Deaths14	Deaths at age 40-44 years	7373	18264	3820	5955	13034		3759	1175	10002	11753	1896		454	261	852	1505
17	Deaths15	Deaths at age 45-49 years	13524	29915	6213	9654	18414		6346	2145	15850	18690	2897		1057	559	1603	2855
18	Deaths16	Deaths at age 50-54 years	20704	39212	8201	12917	23115		9018	3191	20253	25411	3939		1985	911	2115	4303
19	Deaths17	Deaths at age 55-59 years	24267	46855	10779	15129	26338		10658	4000	22145	27117	4424		2781	1129	2545	4932
20	Deaths18	Deaths at age 60-64 years	26010	58362	14805	17907	29553		11137	4739	21292	25705	4356		3706	1358	2738	4956
21	Deaths19	Deaths at age 65-69 years	26058	65888	21096	23737	32492		10443	4623	19100	24351	3690		4402	1614	2693	3975
22	Deaths20	Deaths at age 70-74 years	30864	77336	30087	32717	38477		10511	4819	16736	27186	3400		4973	2182	3120	3699
23	Deaths21	Deaths at age 75-79 years	40769	88893	42039	45935	52008		10822	5303	15008	31973	3295		6650	3335	3778	4289
24	Deaths22	Deaths at age 80-84 years	49511	97200	52344	57073	65718		10977	6267	12264	30188	2895		9080	4688	4727	5021
25	Deaths23	Deaths at age 85-89 years	50368	93377	46415	55096	63548		8117	5573	8334	21357	2301		10352	5262	4448	4973
26	Deaths24	Deaths at age 90-94 years	36787	56492	28564	34434	39570		3056	3366	3241	9243	629		6997	3421	2789	2931
27	Deaths25	Deaths at age 95 years and above	17371	19039	11416	13082	14108		656	1006	843	2222	117		2404	1189	921	879
28	Deaths26	Deaths at age unspecified	0	0	6	0	0		0	0	2	0	0		0	0	0	0
	Chapter XII:				(L00-L99)
	Diseases of the skin and subcutaneous tissue
i	Label used in the WHO Database	Age Category	France: 2000-2014	Germany: 1998-2015	Italy: 2003-2014	Spain: 1999-2015	UK: 2001-2015		Czech Republic: 1994-2015	Austria: 2002-2016	Hungary: 1996-2015	Poland: 1999-2015	Slovakia: 1996-2014		Sweden: 1997-2015	Norway: 1996-2015	Denmark: 1994-2009	Finland: 1996-2015
1	IM_Deaths1	Infant deaths at age 0 day	0	0	0	0	0		0	0	0	0	0		0	0	0	0
2	IM_Deaths2	Infant deaths at age 1-6 days	0	0	0	1	0		0	0	0	0	0		0	0	0	0
3	IM_Deaths3	Infant deaths at age 7-27 days	0	0	0	0	0		0	0	0	2	0		0	1	0	0
4	IM_Deaths4	Infant deaths at age 28-364 days	3	4	1	0	6		0	0	0	2	0		1	0	0	0
5	Deaths3	Deaths at age 1 year	1	1	0	1	3		0	0	1	1	0		0	0	0	0
6	Deaths4	Deaths at age 2 years	0	0	0	0	0		0	0	0	0	0		0	0	0	0
7	Deaths5	Deaths at age 3 years	0	0	0	0	0		0	0	0	0	0		1	0	0	0
8	Deaths6	Deaths at age 4 years	0	0	0	2	1		0	0	0	0	0		0	0	0	0
9	Deaths7	Deaths at age 5-9 years	7	1	0	1	2		0	0	0	2	0		0	0	0	0
10	Deaths8	Deaths at age 10-14 years	4	2	2	3	7		1	1	0	2	0		0	0	0	1
11	Deaths9	Deaths at age 15-19 years	8	9	2	4	8		1	0	1	2	0		0	0	0	0
12	Deaths10	Deaths at age 20-24 years	9	17	3	5	17		2	4	0	7	0		1	2	0	1
13	Deaths11	Deaths at age 25-29 years	14	14	4	12	36		2	3	3	4	0		0	2	1	0
14	Deaths12	Deaths at age 30-34 years	23	33	13	24	53		4	3	9	23	3		2	1	0	2
15	Deaths13	Deaths at age 35-39 years	32	47	39	37	89		8	12	16	14	3		6	3	1	4
16	Deaths14	Deaths at age 40-44 years	43	92	49	67	208		16	8	24	29	8		9	2	2	4
17	Deaths15	Deaths at age 45-49 years	62	145	61	100	260		34	3	37	56	6		10	1	11	12
18	Deaths16	Deaths at age 50-54 years	100	249	87	124	396		36	13	81	75	14		27	8	10	24
19	Deaths17	Deaths at age 55-59 years	171	325	137	164	652		53	24	93	108	25		41	22	14	35
20	Deaths18	Deaths at age 60-64 years	264	471	185	265	913		78	31	123	113	35		41	18	27	26
21	Deaths19	Deaths at age 65-69 years	426	778	361	511	1405		108	47	151	124	37		88	47	38	34
22	Deaths20	Deaths at age 70-74 years	942	1367	613	1090	2251		145	62	198	135	57		166	61	63	59
23	Deaths21	Deaths at age 75-79 years	2168	1933	1174	2286	3484		194	104	252	213	75		300	148	84	84
24	Deaths22	Deaths at age 80-84 years	4362	2630	2062	4003	5520		275	151	249	223	120		533	330	140	94
25	Deaths23	Deaths at age 85-89 years	6178	2839	2611	4868	6117		284	188	172	156	93		755	420	164	81
26	Deaths24	Deaths at age 90-94 years	6222	1939	2363	3920	4809		112	142	86	69	36		626	367	133	64
27	Deaths25	Deaths at age 95 years and above	4070	804	1396	1949	2083		31	51	31	20	6		329	182	66	24
28	Deaths26	Deaths at age unspecified	0	0	1	0	0		0	0	0	0	0		0	0	0	0
	Chapter XIII:				(M00-M99)
	Diseases of the musculoskeletal system and connective tissue
i	Label used in the WHO Database	Age Category	France: 2000-2014	Germany: 1998-2015	Italy: 2003-2014	Spain: 1999-2015	UK: 2001-2015		Czech Republic: 1994-2015	Austria: 2002-2016	Hungary: 1996-2015	Poland: 1999-2015	Slovakia: 1996-2014		Sweden: 1997-2015	Norway: 1996-2015	Denmark: 1994-2009	Finland: 1996-2015
1	IM_Deaths1	Infant deaths at age 0 day	0	1	0	0	0		0	0	0	0	0		0	0	1	0
2	IM_Deaths2	Infant deaths at age 1-6 days	0	0	0	0	0		0	0	0	0	0		0	0	0	0
3	IM_Deaths3	Infant deaths at age 7-27 days	0	2	0	0	1		0	0	0	0	0		0	1	0	0
4	IM_Deaths4	Infant deaths at age 28-364 days	7	8	5	3	28		1	1	2	1	0		3	2	0	1
5	Deaths3	Deaths at age 1 year	6	13	2	3	12		0	0	6	0	0		1	1	0	1
6	Deaths4	Deaths at age 2 years	8	5	4	3	6		0	1	2	1	0		2	0	0	2
7	Deaths5	Deaths at age 3 years	6	4	2	0	10		0	1	0	1	0		2	0	0	0
8	Deaths6	Deaths at age 4 years	5	3	1	0	11		0	0	0	0	0		1	1	1	0
9	Deaths7	Deaths at age 5-9 years	24	29	8	11	31		1	2	3	9	3		6	2	2	4
10	Deaths8	Deaths at age 10-14 years	52	41	16	28	58		6	3	18	15	1		8	4	5	4
11	Deaths9	Deaths at age 15-19 years	61	76	34	53	113		11	8	28	42	11		17	6	10	7
12	Deaths10	Deaths at age 20-24 years	64	93	43	64	127		12	10	45	84	9		12	9	8	10
13	Deaths11	Deaths at age 25-29 years	78	90	85	90	175		11	12	49	66	9		18	12	4	11
14	Deaths12	Deaths at age 30-34 years	125	147	129	155	234		19	9	72	125	6		25	17	16	13
15	Deaths13	Deaths at age 35-39 years	191	234	188	213	352		29	18	96	152	15		38	30	16	31
16	Deaths14	Deaths at age 40-44 years	286	385	305	285	502		34	36	141	243	19		54	39	32	43
17	Deaths15	Deaths at age 45-49 years	495	579	456	390	649		59	74	226	384	29		84	52	50	53
18	Deaths16	Deaths at age 50-54 years	732	957	562	528	1052		92	88	360	609	40		144	110	90	114
19	Deaths17	Deaths at age 55-59 years	1166	1462	863	760	1564		144	120	491	876	66		201	125	135	220
20	Deaths18	Deaths at age 60-64 years	1654	2205	1331	1047	2627		213	194	618	1082	87		349	206	188	292
21	Deaths19	Deaths at age 65-69 years	2541	3276	2183	1642	3900		231	271	819	1299	89		562	299	266	456
22	Deaths20	Deaths at age 70-74 years	4359	5052	3396	2619	5871		251	400	970	1517	95		895	479	387	642
23	Deaths21	Deaths at age 75-79 years	8029	6674	5309	6675	9262		253	555	1161	1441	89		1371	751	628	988
24	Deaths22	Deaths at age 80-84 years	11126	7206	7380	11248	13402		216	758	1009	902	76		1774	1036	718	965
25	Deaths23	Deaths at age 85-89 years	12072	6454	7424	14883	14700		145	703	729	412	52		1753	1063	720	759
26	Deaths24	Deaths at age 90-94 years	8912	4148	5530	12505	11422		43	481	368	110	9		1137	745	444	385
27	Deaths25	Deaths at age 95 years and above	4151	1763	3018	5990	5138		9	172	105	20	1		456	284	167	139
28	Deaths26	Deaths at age unspecified	0	0	0	0	0		0	0	0	0	0		0	0	0	0
	Chapter XIV:				(N00-N99)
	Diseases of the genitourinary system
i	Label used in the WHO Database	Age Category	France: 2000-2014	Germany: 1998-2015	Italy: 2003-2014	Spain: 1999-2015	UK: 2001-2015		Czech Republic: 1994-2015	Austria: 2002-2016	Hungary: 1996-2015	Poland: 1999-2015	Slovakia: 1996-2014		Sweden: 1997-2015	Norway: 1996-2015	Denmark: 1994-2009	Finland: 1996-2015
1	IM_Deaths1	Infant deaths at age 0 day	0	5	4	0	1		0	0	0	1	0		0	0	0	0
2	IM_Deaths2	Infant deaths at age 1-6 days	9	8	11	2	2		1	0	0	5	1		0	0	0	0
3	IM_Deaths3	Infant deaths at age 7-27 days	11	8	14	12	1		1	0	1	6	2		0	1	0	0
4	IM_Deaths4	Infant deaths at age 28-364 days	26	18	52	18	74		15	0	19	22	10		1	1	0	5
5	Deaths3	Deaths at age 1 year	11	19	6	5	15		5	0	7	8	2		1	1	1	5
6	Deaths4	Deaths at age 2 years	2	15	6	5	9		6	0	2	7	0		2	0	0	2
7	Deaths5	Deaths at age 3 years	5	9	8	6	7		2	1	2	7	1		2	0	0	1
8	Deaths6	Deaths at age 4 years	4	7	3	0	6		0	1	1	10	2		0	1	1	0
9	Deaths7	Deaths at age 5-9 years	9	32	18	20	30		7	0	7	28	5		2	0	1	2
10	Deaths8	Deaths at age 10-14 years	8	24	11	21	28		9	2	5	41	4		3	2	3	3
11	Deaths9	Deaths at age 15-19 years	13	47	13	38	63		12	0	17	69	10		4	3	2	1
12	Deaths10	Deaths at age 20-24 years	37	81	30	54	102		35	8	37	144	14		4	2	2	5
13	Deaths11	Deaths at age 25-29 years	83	130	51	113	159		58	16	60	193	24		9	8	14	7
14	Deaths12	Deaths at age 30-34 years	124	227	113	170	240		79	15	99	285	44		16	9	7	4
15	Deaths13	Deaths at age 35-39 years	216	436	192	293	419		162	16	167	462	63		36	17	24	22
16	Deaths14	Deaths at age 40-44 years	400	857	371	492	664		309	54	265	789	147		50	22	39	27
17	Deaths15	Deaths at age 45-49 years	696	1506	601	773	982		570	92	429	1434	249		83	40	74	48
18	Deaths16	Deaths at age 50-54 years	1139	2460	983	1177	1420		930	158	642	2393	370		138	57	130	84
19	Deaths17	Deaths at age 55-59 years	1855	4126	1780	1892	2220		1349	255	928	3273	599		246	123	199	113
20	Deaths18	Deaths at age 60-64 years	2819	7445	2914	3310	3621		1960	432	1262	4508	779		420	202	338	212
21	Deaths19	Deaths at age 65-69 years	4587	13663	5088	5964	6113		2970	684	1725	6131	1047		741	411	443	325
22	Deaths20	Deaths at age 70-74 years	8251	24886	9280	11783	11167		4344	1198	2615	9610	1343		1426	736	811	596
23	Deaths21	Deaths at age 75-79 years	15742	40839	16445	22147	20622		5429	2141	3356	13493	1621		2926	1744	1399	1148
24	Deaths22	Deaths at age 80-84 years	25698	57065	26009	36230	34385		5989	3804	3571	14292	1511		5065	3313	2014	1845
25	Deaths23	Deaths at age 85-89 years	30613	62754	28138	42112	41246		4853	4854	2669	10671	1215		6174	4390	2154	2162
26	Deaths24	Deaths at age 90-94 years	23440	39233	20921	29974	33333		1829	3824	1138	4580	317		4422	3175	1527	1579
27	Deaths25	Deaths at age 95 years and above	11194	13687	9649	12533	15451		421	1519	285	1281	64		1647	1313	583	601
28	Deaths26	Deaths at age unspecified	0	0	1	0	0		0	0	0	0	0		0	0	0	0
	Chapter XV:				(O00-O99)
	Pregnancy, childbirth and the puerperium
i	Label used in the WHO Database	Age Category	France: 2000-2014	Germany: 1998-2015	Italy: 2003-2014	Spain: 1999-2015	UK: 2001-2015		Czech Republic: 1994-2015	Austria: 2002-2016	Hungary: 1996-2015	Poland: 1999-2015	Slovakia: 1996-2014		Sweden: 1997-2015	Norway: 1996-2015	Denmark: 1994-2009	Finland: 1996-2015
1	IM_Deaths1	Infant deaths at age 0 day	0	0	0	0	0		0	0	0	0	0		0	0	0	0
2	IM_Deaths2	Infant deaths at age 1-6 days	0	0	0	0	0		0	0	0	0	0		0	0	0	0
3	IM_Deaths3	Infant deaths at age 7-27 days	0	0	0	0	0		0	0	0	0	0		0	0	0	0
4	IM_Deaths4	Infant deaths at age 28-364 days	0	0	0	0	0		0	0	0	0	0		0	0	0	0
5	Deaths3	Deaths at age 1 year	0	0	0	0	0		0	0	0	0	0		0	0	0	0
6	Deaths4	Deaths at age 2 years	0	0	0	0	0		0	0	0	0	0		0	0	0	0
7	Deaths5	Deaths at age 3 years	0	0	0	0	0		0	0	0	0	0		0	0	0	0
8	Deaths6	Deaths at age 4 years	0	0	0	0	0		0	0	0	0	0		0	0	0	0
9	Deaths7	Deaths at age 5-9 years	0	0	0	0	0		0	0	0	0	0		0	0	0	0
10	Deaths8	Deaths at age 10-14 years	0	0	0	0	0		0	0	0	0	0		0	0	0	0
11	Deaths9	Deaths at age 15-19 years	15	14	2	5	44		3	0	4	7	3		1	1	1	3
12	Deaths10	Deaths at age 20-24 years	64	47	13	13	85		9	1	31	30	3		6	2	5	12
13	Deaths11	Deaths at age 25-29 years	167	116	23	48	167		24	9	38	56	3		14	15	7	2
14	Deaths12	Deaths at age 30-34 years	241	184	56	84	217		26	14	63	55	8		17	12	11	14
15	Deaths13	Deaths at age 35-39 years	207	144	52	83	165		24	12	38	46	12		15	17	8	18
16	Deaths14	Deaths at age 40-44 years	86	51	32	33	73		4	3	20	20	3		10	3	2	4
17	Deaths15	Deaths at age 45-49 years	12	6	0	6	9		0	0	2	1	0		1	0	0	0
18	Deaths16	Deaths at age 50-54 years	1	3	1	0	4		0	0	1	1	0		3	0	0	0
19	Deaths17	Deaths at age 55-59 years	3	0	0	0	1		0	1	0	0	0		0	0	0	0
20	Deaths18	Deaths at age 60-64 years	2	0	0	0	0		0	0	0	0	0		1	0	0	0
21	Deaths19	Deaths at age 65-69 years	0	0	0	0	0		0	0	0	0	0		1	0	0	0
22	Deaths20	Deaths at age 70-74 years	1	0	0	0	0		0	0	0	0	0		0	0	0	0
23	Deaths21	Deaths at age 75-79 years	2	0	0	0	0		0	0	0	0	0		1	0	0	0
24	Deaths22	Deaths at age 80-84 years	0	0	0	0	0		0	0	0	0	0		1	0	0	0
25	Deaths23	Deaths at age 85-89 years	0	0	0	0	1		0	0	0	0	0		1	0	0	0
26	Deaths24	Deaths at age 90-94 years	0	0	0	0	0		0	0	0	0	0		0	0	0	0
27	Deaths25	Deaths at age 95 years and above	0	0	0	0	0		0	0	0	0	0		0	0	0	0
28	Deaths26	Deaths at age unspecified	0	0	0	0	0		0	0	0	0	0		0	0	0	0
	Chapter XVI:				(P00-P96)
	Certain conditions originating in the perinatal period
i	Label used in the WHO Database	Age Category	France: 2000-2014	Germany: 1998-2015	Italy: 2003-2014	Spain: 1999-2015	UK: 2001-2015		Czech Republic: 1994-2015	Austria: 2002-2016	Hungary: 1996-2015	Poland: 1999-2015	Slovakia: 1996-2014		Sweden: 1997-2015	Norway: 1996-2015	Denmark: 1994-2009	Finland: 1996-2015
1	IM_Deaths1	Infant deaths at age 0 day	6704	9397	4427	4338	12018		820	1215	2138	7351	564		798	630	716	653
2	IM_Deaths2	Infant deaths at age 1-6 days	6445	6511	4303	4284	8200		1656	480	2787	6116	876		904	676	654	485
3	IM_Deaths3	Infant deaths at age 7-27 days	5146	3628	3152	3925	4941		1482	369	1580	4074	607		415	321	225	221
4	IM_Deaths4	Infant deaths at age 28-364 days	2553	2894	1185	1696	3152		799	274	1308	2405	331		254	216	112	112
5	Deaths3	Deaths at age 1 year	55	100	44	61	92		5	14	0	42	0		26	14	6	7
6	Deaths4	Deaths at age 2 years	7	22	13	20	32		0	3	0	12	0		7	6	7	2
7	Deaths5	Deaths at age 3 years	5	27	8	6	20		1	2	0	2	0		11	2	6	1
8	Deaths6	Deaths at age 4 years	4	15	12	11	11		0	3	0	2	0		3	4	4	0
9	Deaths7	Deaths at age 5-9 years	16	39	32	41	20		1	7	0	3	0		14	8	6	2
10	Deaths8	Deaths at age 10-14 years	13	52	19	30	18		0	15	0	2	0		13	6	6	1
11	Deaths9	Deaths at age 15-19 years	19	46	28	38	12		0	8	0	1	0		14	4	7	1
12	Deaths10	Deaths at age 20-24 years	1	54	18	34	7		0	11	0	0	0		7	1	6	1
13	Deaths11	Deaths at age 25-29 years	0	42	20	22	4		0	8	0	0	0		1	2	22	3
14	Deaths12	Deaths at age 30-34 years	0	33	15	38	4		0	1	2	0	0		4	0	18	1
15	Deaths13	Deaths at age 35-39 years	0	38	18	25	3		0	5	0	0	0		4	1	5	2
16	Deaths14	Deaths at age 40-44 years	0	36	24	29	5		0	5	0	0	0		3	1	4	1
17	Deaths15	Deaths at age 45-49 years	1	38	14	20	2		0	6	0	0	0		3	0	0	1
18	Deaths16	Deaths at age 50-54 years	1	37	11	17	4		0	6	0	0	0		9	2	1	0
19	Deaths17	Deaths at age 55-59 years	1	16	9	11	2		0	1	0	0	0		3	0	1	1
20	Deaths18	Deaths at age 60-64 years	0	20	10	6	0		0	1	0	0	0		6	0	1	0
21	Deaths19	Deaths at age 65-69 years	1	24	9	12	1		0	1	0	0	0		3	0	0	1
22	Deaths20	Deaths at age 70-74 years	1	16	4	2	1		0	2	0	0	0		2	0	1	0
23	Deaths21	Deaths at age 75-79 years	2	16	9	0	0		0	1	0	0	0		0	0	1	0
24	Deaths22	Deaths at age 80-84 years	5	9	1	2	0		0	0	0	0	0		0	0	1	0
25	Deaths23	Deaths at age 85-89 years	9	4	4	1	0		0	0	0	0	0		1	0	1	0
26	Deaths24	Deaths at age 90-94 years	5	2	0	0	0		0	0	0	0	0		0	0	0	0
27	Deaths25	Deaths at age 95 years and above	3	2	0	0	0		0	0	0	0	0		0	0	0	0
28	Deaths26	Deaths at age unspecified	0	0	0	0	0		0	0	0	0	0		0	0	0	0
	Chapter XVII:				(Q00-Q99)
	Congenital malformations, deformations and chromosomal abnormalities
i	Label used in the WHO Database	Age Category	France: 2000-2014	Germany: 1998-2015	Italy: 2003-2014	Spain: 1999-2015	UK: 2001-2015		Czech Republic: 1994-2015	Austria: 2002-2016	Hungary: 1996-2015	Poland: 1999-2015	Slovakia: 1996-2014		Sweden: 1997-2015	Norway: 1996-2015	Denmark: 1994-2009	Finland: 1996-2015
1	IM_Deaths1	Infant deaths at age 0 day	2052	3003	1225	1206	3745		319	462	542	3796	268		398	279	237	382
2	IM_Deaths2	Infant deaths at age 1-6 days	2342	2682	1054	1302	2831		472	154	569	2291	329		390	297	254	255
3	IM_Deaths3	Infant deaths at age 7-27 days	2153	2213	1309	1763	2319		386	238	648	2405	258		309	221	176	194
4	IM_Deaths4	Infant deaths at age 28-364 days	2709	4498	2147	3139	3589		864	406	1372	4481	554		567	350	328	332
5	Deaths3	Deaths at age 1 year	467	783	345	501	662		167	98	224	828	97		102	91	76	60
6	Deaths4	Deaths at age 2 years	215	410	157	220	283		74	51	129	332	42		40	50	35	30
7	Deaths5	Deaths at age 3 years	147	254	109	131	180		50	29	71	226	24		23	22	24	33
8	Deaths6	Deaths at age 4 years	107	207	73	91	143		34	19	60	168	27		15	21	19	19
9	Deaths7	Deaths at age 5-9 years	333	651	236	355	482		128	88	177	502	56		107	62	48	68
10	Deaths8	Deaths at age 10-14 years	366	644	229	307	457		99	83	179	420	43		81	58	38	62
11	Deaths9	Deaths at age 15-19 years	460	716	293	360	610		137	110	249	414	49		95	59	56	82
12	Deaths10	Deaths at age 20-24 years	504	616	307	373	613		75	113	277	341	47		87	69	42	85
13	Deaths11	Deaths at age 25-29 years	482	585	335	384	639		95	82	300	282	37		92	75	59	102
14	Deaths12	Deaths at age 30-34 years	603	610	364	431	688		63	113	262	204	29		98	68	50	101
15	Deaths13	Deaths at age 35-39 years	615	639	446	451	816		56	115	293	177	30		111	81	66	94
16	Deaths14	Deaths at age 40-44 years	638	665	489	459	908		55	127	322	230	32		106	89	48	104
17	Deaths15	Deaths at age 45-49 years	899	758	601	538	1017		61	178	313	207	27		148	89	84	140
18	Deaths16	Deaths at age 50-54 years	1095	1032	752	630	1347		85	217	311	242	31		222	153	98	250
19	Deaths17	Deaths at age 55-59 years	1398	1302	1003	671	1719		78	264	291	188	36		296	192	142	305
20	Deaths18	Deaths at age 60-64 years	1232	1189	975	591	1755		70	234	186	151	19		341	191	133	256
21	Deaths19	Deaths at age 65-69 years	786	809	811	399	1273		53	184	116	111	15		232	114	77	147
22	Deaths20	Deaths at age 70-74 years	718	524	747	399	910		29	108	74	105	15		181	72	88	124
23	Deaths21	Deaths at age 75-79 years	691	429	788	447	933		31	60	69	90	11		180	52	48	114
24	Deaths22	Deaths at age 80-84 years	665	375	817	387	849		18	58	45	50	6		168	51	49	101
25	Deaths23	Deaths at age 85-89 years	519	330	586	260	596		17	33	17	19	1		147	30	28	67
26	Deaths24	Deaths at age 90-94 years	257	142	313	100	298		8	15	8	5	0		53	14	12	22
27	Deaths25	Deaths at age 95 years and above	78	56	99	33	77		2	5	1	2	0		12	2	1	4
28	Deaths26	Deaths at age unspecified	0	0	0	0	0		0	0	0	0	0		0	0	0	0
	Chapter XVIII:				(R00-R99)
	Symptoms, signs and abnormal clinical and laboratory findings, not elsewhere classified
i	Label used in the WHO Database	Age Category	France: 2000-2014	Germany: 1998-2015	Italy: 2003-2014	Spain: 1999-2015	UK: 2001-2015		Czech Republic: 1994-2015	Austria: 2002-2016	Hungary: 1996-2015	Poland: 1999-2015	Slovakia: 1996-2014		Sweden: 1997-2015	Norway: 1996-2015	Denmark: 1994-2009	Finland: 1996-2015
1	IM_Deaths1	Infant deaths at age 0 day	1154	567	90	14	103		13	8	5	109	1		104	26	150	13
2	IM_Deaths2	Infant deaths at age 1-6 days	477	424	92	108	166		32	11	10	145	18		82	23	20	15
3	IM_Deaths3	Infant deaths at age 7-27 days	569	504	84	158	566		38	24	43	194	38		110	59	25	29
4	IM_Deaths4	Infant deaths at age 28-364 days	4337	4820	492	1309	3684		356	267	413	1119	226		442	281	178	265
5	Deaths3	Deaths at age 1 year	493	434	68	191	275		19	12	16	135	8		54	54	30	18
6	Deaths4	Deaths at age 2 years	244	161	52	94	76		7	3	3	62	8		23	17	8	4
7	Deaths5	Deaths at age 3 years	144	91	26	61	30		6	1	3	34	2		12	11	2	4
8	Deaths6	Deaths at age 4 years	123	69	29	38	23		6	3	0	33	4		9	5	4	3
9	Deaths7	Deaths at age 5-9 years	375	285	84	108	63		20	16	1	138	15		30	23	14	5
10	Deaths8	Deaths at age 10-14 years	447	335	116	128	91		31	11	6	239	16		36	26	12	6
11	Deaths9	Deaths at age 15-19 years	1690	1145	441	434	306		97	37	14	1120	72		86	99	58	49
12	Deaths10	Deaths at age 20-24 years	3468	1909	863	891	520		256	79	27	2219	243		222	209	118	87
13	Deaths11	Deaths at age 25-29 years	4492	2423	1261	1281	725		321	87	21	3286	313		232	242	150	110
14	Deaths12	Deaths at age 30-34 years	5856	3631	1578	2042	1002		376	129	40	5069	373		253	274	231	141
15	Deaths13	Deaths at age 35-39 years	8515	6163	2053	2884	1273		480	145	59	8611	450		300	353	351	196
16	Deaths14	Deaths at age 40-44 years	11873	10516	2288	3684	1622		640	256	85	14719	531		404	480	549	300
17	Deaths15	Deaths at age 45-49 years	16260	15599	2316	4676	1837		917	356	131	23691	661		669	685	807	430
18	Deaths16	Deaths at age 50-54 years	20213	19005	2272	5005	1918		1275	521	163	31697	727		871	1137	1145	509
19	Deaths17	Deaths at age 55-59 years	23337	21889	2523	5404	1940		1577	792	164	32659	683		1238	1410	1614	584
20	Deaths18	Deaths at age 60-64 years	24434	25903	2613	5861	1813		1819	1450	135	30312	522		1705	1847	2222	632
21	Deaths19	Deaths at age 65-69 years	25826	29151	3144	7081	1651		1753	1786	120	27362	446		2276	2232	2879	570
22	Deaths20	Deaths at age 70-74 years	33332	32623	4328	9740	1631		1921	1885	111	27729	493		2583	2749	3745	455
23	Deaths21	Deaths at age 75-79 years	50945	34577	6723	15213	2824		2185	1794	165	36209	506		3564	3834	4712	443
24	Deaths22	Deaths at age 80-84 years	76108	37231	12406	22465	11771		2670	2368	221	46281	560		5712	5771	6214	376
25	Deaths23	Deaths at age 85-89 years	99474	43789	20203	29889	28778		2753	3437	375	57270	833		9648	7182	7329	344
26	Deaths24	Deaths at age 90-94 years	100604	40585	28035	32395	53760		1752	3699	400	51826	953		12546	6897	6962	303
27	Deaths25	Deaths at age 95 years and above	84158	26251	26365	23412	60126		654	2599	246	25647	670		11604	4481	4449	221
28	Deaths26	Deaths at age unspecified	0	0	73	0	0		0	0	24	0	0		0	0	0	0
	Accidents = Chapter XIX: Injury, poisoning and certain other consequences of external causes (S00-T98) + Chapter XX: External causes of morbidity and mortality (V01-Y98) + Chapter XXI: Factors influencing health status and contact with health services (Z00-Z99)
i	Label used in the WHO Database	Age Category	France: 2000-2014	Germany: 1998-2015	Italy: 2003-2014	Spain: 1999-2015	UK: 2001-2015		Czech Republic: 1994-2015	Austria: 2002-2016	Hungary: 1996-2015	Poland: 1999-2015	Slovakia: 1996-2014		Sweden: 1997-2015	Norway: 1996-2015	Denmark: 1994-2009	Finland: 1996-2015
1	IM_Deaths1	Infant deaths at age 0 day	51	135	21	2	22		36	19	123	93	12		8	2	1	13
2	IM_Deaths2	Infant deaths at age 1-6 days	36	59	4	18	40		8	7	8	67	5		4	0	4	2
3	IM_Deaths3	Infant deaths at age 7-27 days	59	74	17	31	98		31	1	12	55	13		5	5	2	3
4	IM_Deaths4	Infant deaths at age 28-364 days	1038	871	260	479	827		391	54	211	638	111		61	45	45	61
5	Deaths3	Deaths at age 1 year	952	807	226	423	547		212	86	172	500	67		84	52	53	65
6	Deaths4	Deaths at age 2 years	766	614	188	409	371		158	54	164	395	70		58	63	36	64
7	Deaths5	Deaths at age 3 years	568	532	181	323	314		171	58	118	359	70		55	60	39	65
8	Deaths6	Deaths at age 4 years	412	440	162	273	233		140	42	99	373	76		43	47	35	54
9	Deaths7	Deaths at age 5-9 years	1598	1777	584	998	938		681	150	469	1868	290		264	180	125	269
10	Deaths8	Deaths at age 10-14 years	2470	2618	1025	1393	1840		884	278	806	3193	387		426	260	197	331
11	Deaths9	Deaths at age 15-19 years	12976	16149	6410	7598	10635		4611	1901	2840	15325	1346		2061	1520	899	2015
12	Deaths10	Deaths at age 20-24 years	20204	22128	10213	13213	16268		7464	2519	4983	24648	2287		3686	2297	1266	3295
13	Deaths11	Deaths at age 25-29 years	19234	19471	11110	15116	16635		6950	2112	5685	22855	2101		3444	2358	1336	3252
14	Deaths12	Deaths at age 30-34 years	20650	20813	11345	16311	18739		7074	2203	6500	22876	2329		3344	2300	1600	3587
15	Deaths13	Deaths at age 35-39 years	24960	25248	11660	16923	21054		7874	2751	8201	26042	2773		3596	2274	1854	4189
16	Deaths14	Deaths at age 40-44 years	29748	30472	12231	16642	22093		9206	3336	11076	32818	3542		4183	2453	2041	5319
17	Deaths15	Deaths at age 45-49 years	33061	33116	12046	15603	20615		10831	3908	13555	40571	3944		4730	2594	1988	6791
18	Deaths16	Deaths at age 50-54 years	33469	31115	11306	14464	18434		11431	3986	14104	43469	4157		5397	2541	1985	7598
19	Deaths17	Deaths at age 55-59 years	29946	30104	10846	13372	16162		10267	3770	13277	36658	3807		5405	2371	1856	7214
20	Deaths18	Deaths at age 60-64 years	26195	30670	11175	12634	13941		8700	3674	11139	27696	2871		5128	2073	1666	6197
21	Deaths19	Deaths at age 65-69 years	25991	32933	12628	13951	12637		8105	4066	10552	21567	2403		4795	1869	1653	5235
22	Deaths20	Deaths at age 70-74 years	32032	38302	17309	17185	13986		9081	4715	12014	20071	2276		4698	2092	1811	4706
23	Deaths21	Deaths at age 75-79 years	45444	44794	25147	20997	19572		10593	5464	13869	21196	2077		5982	3206	2536	4981
24	Deaths22	Deaths at age 80-84 years	60581	51316	36869	23719	27718		13213	6838	14203	20487	2000		8919	4870	3366	5608
25	Deaths23	Deaths at age 85-89 years	67449	52310	40805	22487	30255		12212	6650	12341	17177	1745		10774	6389	3624	5554
26	Deaths24	Deaths at age 90-94 years	53684	32957	30931	13986	22951		5536	4210	6449	9317	682		8341	4839	2647	3379
27	Deaths25	Deaths at age 95 years and above	27899	12419	14641	5780	10788		1336	1429	1675	2844	161		3410	1977	1085	1096
28	Deaths26	Deaths at age unspecified	0	0	138	0	2		0	0	145	0	0		0	0	0	0
	All causes
i	Label used in the WHO Database	Age Category	France: 2000-2014	Germany: 1998-2015	Italy: 2003-2014	Spain: 1999-2015	UK: 2001-2015		Czech Republic: 1994-2015	Austria: 2002-2016	Hungary: 1996-2015	Poland: 1999-2015	Slovakia: 1996-2014		Sweden: 1997-2015	Norway: 1996-2015	Denmark: 1994-2009	Finland: 1996-2015
1	IM_Deaths1	Infant deaths at age 0 day	10114	13303	5866	5578	15971		1208	1719	2821	11431	856		1333	954	1115	1082
2	IM_Deaths2	Infant deaths at age 1-6 days	9784	10008	5667	5923	11641		2221	689	3408	8832	1265		1443	1041	970	796
3	IM_Deaths3	Infant deaths at age 7-27 days	8800	6927	4780	6269	8473		2056	668	2421	7173	1033		936	643	473	498
4	IM_Deaths4	Infant deaths at age 28-364 days	14577	16017	6581	9130	16512		3348	1264	4413	11382	2076		1848	1154	890	1035
5	Deaths3	Deaths at age 1 year	3634	4100	1526	2400	3826		852	373	967	2597	425		526	391	320	291
6	Deaths4	Deaths at age 2 years	2300	2392	1017	1484	2139		535	208	585	1557	274		294	229	174	198
7	Deaths5	Deaths at age 3 years	1752	1930	852	1146	1606		449	168	451	1257	220		251	178	136	183
8	Deaths6	Deaths at age 4 years	1391	1609	762	983	1298		359	131	381	1151	205		202	154	115	155
9	Deaths7	Deaths at age 5-9 years	5408	6436	2926	4006	5234		1736	580	1518	5016	802		929	631	420	718
10	Deaths8	Deaths at age 10-14 years	6493	7896	3637	4631	6471		2031	737	1996	6867	902		1155	661	484	785
11	Deaths9	Deaths at age 15-19 years	20520	25509	10679	12857	18965		6566	2945	4895	22292	2192		3166	2252	1373	2708
12	Deaths10	Deaths at age 20-24 years	31678	36114	16300	20908	27983		10453	4075	7793	35391	3572		5215	3454	1921	4411
13	Deaths11	Deaths at age 25-29 years	34934	39143	20266	27057	33334		10907	3942	10069	39301	3816		5467	4003	2451	4717
14	Deaths12	Deaths at age 30-34 years	45371	55216	26871	37972	46071		13502	4851	14911	49594	5106		6255	4626	3463	5948
15	Deaths13	Deaths at age 35-39 years	70873	93876	40096	55656	67300		19595	7543	26695	73330	7990		8569	6044	5390	8569
16	Deaths14	Deaths at age 40-44 years	115040	166526	62752	82175	101943		32634	12632	53328	124976	13430		13040	8497	8719	13864
17	Deaths15	Deaths at age 45-49 years	184721	273624	94165	119991	147140		56900	21229	92203	217289	21949		21117	12917	13950	22887
18	Deaths16	Deaths at age 50-54 years	275325	393526	136328	167408	212952		91944	31616	137184	339337	32508		35098	20278	21526	34500
19	Deaths17	Deaths at age 55-59 years	355381	557953	203772	221852	313005		133481	44454	181898	431192	44459		53911	28188	31438	46748
20	Deaths18	Deaths at age 60-64 years	417939	823920	302713	292355	450430		183012	63457	219317	505785	55384		78878	39008	43651	60451
21	Deaths19	Deaths at age 65-69 years	499622	1150655	444692	417491	621306		237806	83355	263906	589721	67713		111703	53518	55965	76956
22	Deaths20	Deaths at age 70-74 years	685242	1613761	664994	612495	860361		305827	110164	332209	748363	85530		153628	75062	75557	100576
23	Deaths21	Deaths at age 75-79 years	1003762	2073185	979878	909459	1203451		358375	148545	393756	930053	101187		226881	113185	97609	135464
24	Deaths22	Deaths at age 80-84 years	1297114	2372533	1325585	1175981	1526394		399816	205507	397192	942505	101598		316904	155042	115756	166664
25	Deaths23	Deaths at age 85-89 years	1364605	2409101	1296399	1188793	1503487		336602	210399	316404	750848	94444		353929	163356	107278	165229
26	Deaths24	Deaths at age 90-94 years	1030664	1574224	909024	795888	1042066		150566	143855	151764	393096	27479		247565	110205	69237	102671
27	Deaths25	Deaths at age 95 years and above	532751	609969	425931	334292	461641		38053	53733	42155	127568	7772		97891	42763	27296	36152
28	Deaths26	Deaths at age unspecified	0	0	276	0	5		0	0	205	0	0		0	0	0	0
	Other diseases
i	Label used in the WHO Database	Age Category	France: 2000-2014	Germany: 1998-2015	Italy: 2003-2014	Spain: 1999-2015	UK: 2001-2015		Czech Republic: 1994-2015	Austria: 2002-2016	Hungary: 1996-2015	Poland: 1999-2015	Slovakia: 1996-2014		Sweden: 1997-2015	Norway: 1996-2015	Denmark: 1994-2009	Finland: 1996-2015
1	IM_Deaths1	Infant deaths at age 0 day	114	139	86	8	68		14	9	2	54	9		11	13	8	5
2	IM_Deaths2	Infant deaths at age 1-6 days	440	285	203	182	382		46	36	30	182	35		56	41	33	34
3	IM_Deaths3	Infant deaths at age 7-27 days	844	457	202	361	525		110	34	125	417	110		87	34	43	47
4	IM_Deaths4	Infant deaths at age 28-364 days	3686	2668	2344	2300	5011		869	241	1018	2548	817		482	245	202	239
5	Deaths3	Deaths at age 1 year	1367	1631	677	976	1941		362	135	473	831	219		196	141	124	104
6	Deaths4	Deaths at age 2 years	729	868	404	533	1065		199	73	196	520	125		115	63	56	67
7	Deaths5	Deaths at age 3 years	550	670	308	371	735		128	59	160	372	90		85	49	41	48
8	Deaths6	Deaths at age 4 years	385	534	225	316	557		107	44	127	308	78		56	47	25	46
9	Deaths7	Deaths at age 5-9 years	1488	2023	893	1193	2308		518	160	458	1416	298		246	185	97	186
10	Deaths8	Deaths at age 10-14 years	1775	2500	1112	1573	2597		623	190	612	1854	320		338	176	124	221
11	Deaths9	Deaths at age 15-19 years	3234	4936	1905	2697	5228		1112	667	1177	3442	483		536	361	215	356
12	Deaths10	Deaths at age 20-24 years	4637	8058	2824	3915	7737		1709	997	1566	5333	664		766	635	298	649
13	Deaths11	Deaths at age 25-29 years	6457	11480	4399	6525	10968		2254	1165	2574	8734	884		1029	947	562	831
14	Deaths12	Deaths at age 30-34 years	10882	19838	7716	12364	17675		3716	1586	5513	15162	1533		1401	1255	979	1408
15	Deaths13	Deaths at age 35-39 years	21261	39746	14173	21702	29588		6988	2737	12664	26998	3221		2423	1911	1945	2866
16	Deaths14	Deaths at age 40-44 years	39198	77198	24940	34232	49542		13808	5177	28214	51702	6162		4438	2969	3796	5611
17	Deaths15	Deaths at age 45-49 years	63972	129199	37876	48739	74236		26127	9278	48502	95641	10755		8288	4814	6448	10528
18	Deaths16	Deaths at age 50-54 years	94683	183963	53657	65760	106150		43882	13884	72396	153705	16455		14835	8093	9835	16830
19	Deaths17	Deaths at age 55-59 years	123113	259553	80141	87762	152440		66686	19647	97907	201100	23952		23890	11362	14234	23885
20	Deaths18	Deaths at age 60-64 years	152717	403945	123866	124529	224019		96952	29516	125573	249130	31845		37062	16632	20474	31991
21	Deaths19	Deaths at age 65-69 years	200813	609621	198915	200930	326086		137146	41561	161494	318679	42220		56373	25586	27819	43129
22	Deaths20	Deaths at age 70-74 years	319387	950254	340552	342038	499286		195472	61078	221819	453101	58668		86685	41296	41642	61845
23	Deaths21	Deaths at age 75-79 years	549853	1380387	586369	583961	779442		253023	94703	286467	628099	76174		145862	70511	59789	93037
24	Deaths22	Deaths at age 80-84 years	808593	1758660	913210	853071	1092383		309069	148199	312412	697934	82869		228307	107988	78455	126831
25	Deaths23	Deaths at age 85-89 years	936701	1937240	992230	942411	1158959		278366	165642	263338	584958	81913		276122	122580	78154	136202
26	Deaths24	Deaths at age 90-94 years	742624	1334232	740729	663746	830861		130245	119926	131336	303139	23857		201244	85897	52163	89298
27	Deaths25	Deaths at age 95 years and above	378727	529866	354444	282407	354585		33984	45926	37801	93565	6603		77140	33298	20011	32756
28	Deaths26	Deaths at age unspecified	0	0	59	0	3		0	0	35	0	0		0	0	0	0
	Subcategory of the Chapter XVII:					Q00-Q07
	Congenital malformations of the nervous system
i	Label used in the WHO Database	Age Category	France: 2000-2014	Germany: 1998-2015	Italy: 2003-2014	Spain: 1999-2015	UK: 2001-2015		Czech Republic: 1994-2015	Austria: 2002-2016	Hungary: 1996-2015	Poland: 1999-2015	Slovakia: 1996-2014		Sweden: 1997-2015	Norway: 1996-2015	Denmark: 1994-2009	Finland: 1996-2015
1	IM_Deaths1	Infant deaths at age 0 day	373	380	191	135	707		42	68	65	719	36		43	42	47	38
2	IM_Deaths2	Infant deaths at age 1-6 days	224	183	79	86	263		58	7	34	222	28		40	28	42	19
3	IM_Deaths3	Infant deaths at age 7-27 days	213	100	66	114	255		40	10	31	159	32		24	9	16	7
4	IM_Deaths4	Infant deaths at age 28-364 days	241	367	172	338	354		161	32	175	438	103		65	36	42	29
5	Deaths3	Deaths at age 1 year	65	123	53	63	113		43	13	46	185	26		20	16	12	11
6	Deaths4	Deaths at age 2 years	21	83	27	38	63		23	13	35	95	16		8	10	9	5
7	Deaths5	Deaths at age 3 years	24	56	22	23	46		19	8	18	69	11		6	5	5	5
8	Deaths6	Deaths at age 4 years	15	44	18	17	28		12	4	25	57	8		6	2	5	3
9	Deaths7	Deaths at age 5-9 years	58	181	71	80	124		56	28	69	192	18		30	17	21	27
10	Deaths8	Deaths at age 10-14 years	63	164	83	56	100		27	26	56	139	8		27	18	11	21
11	Deaths9	Deaths at age 15-19 years	56	147	80	60	118		21	27	50	95	5		27	12	10	18
12	Deaths10	Deaths at age 20-24 years	52	114	83	45	109		11	23	43	53	3		16	5	7	15
13	Deaths11	Deaths at age 25-29 years	55	92	71	41	95		6	11	60	43	2		19	7	13	14
14	Deaths12	Deaths at age 30-34 years	56	93	85	44	138		4	22	31	18	1		13	10	6	10
15	Deaths13	Deaths at age 35-39 years	49	89	113	36	169		4	12	29	14	2		19	7	8	10
16	Deaths14	Deaths at age 40-44 years	52	66	100	19	173		3	8	41	17	2		12	11	3	8
17	Deaths15	Deaths at age 45-49 years	49	50	93	30	124		2	15	26	22	3		19	4	8	12
18	Deaths16	Deaths at age 50-54 years	36	48	88	26	100		4	6	28	11	1		12	5	3	15
19	Deaths17	Deaths at age 55-59 years	44	41	101	25	58		1	8	16	8	0		7	3	2	10
20	Deaths18	Deaths at age 60-64 years	47	36	85	26	55		1	8	12	8	1		9	5	1	9
21	Deaths19	Deaths at age 65-69 years	37	27	90	31	53		3	6	9	4	0		3	6	1	7
22	Deaths20	Deaths at age 70-74 years	26	24	85	17	45		1	5	7	3	0		9	6	1	4
23	Deaths21	Deaths at age 75-79 years	27	23	63	22	31		0	2	6	1	0		3	2	0	4
24	Deaths22	Deaths at age 80-84 years	25	8	49	10	21		0	1	1	1	0		2	0	0	1
25	Deaths23	Deaths at age 85-89 years	7	6	17	5	12		1	3	0	0	0		0	1	2	0
26	Deaths24	Deaths at age 90-94 years	6	1	9	2	6		0	0	0	0	0		0	0	0	0
27	Deaths25	Deaths at age 95 years and above	2	2	2	0	0		1	0	0	0	0		0	0	0	0
28	Deaths26	Deaths at age unspecified	0	0	0	0	0		0	0	0	0	0		0	0	0	0
