# Supplementary material for: Why Does Child Mortality Decrease With Age? Modeling the Age-Associated Decrease in Mortality Rate Using WHO Metadata From 14 European Countries
Source: Front Pediatr. 2020 Oct 27;8:527811. doi: 10.3389/fped.2020.527811 (PMC7653179; doi:10.3389/fped.2020.527811)
Supplement: Supplementary file 2 [file Data_Sheet_1.ZIP]

Archive with 8 entries (8 files):
- Animation 1.gif
- Animation 2.gif
- Animation 3.gif
- Animation 4.gif
- Animation 5.gif
- Animation 6.gif
- Animation 7.gif
- Animation 8.gif
